# Supplementary material for: Unraveling the Genome Diversity of Leishmania Parasites Using Next-Generation DNA Sequencing Strategies
Source: Life (Basel). 2025 Oct 11;15(10):1590. doi: 10.3390/life15101590 (PMC12565333; doi:10.3390/life15101590)
Supplement: Supplementary file 1 [file life-15-01590-s001.zip]

Archive with 1 entries (1 files):
- life-3850096-supplementary.pdf
